# Supplementary material for: Identification of Molecular Subtypes and Prognostic Traits Based on Chromosomal Instability Phenotype-Related Genes in Lung Adenocarcinoma
Source: Cancers (Basel). 2024 Nov 13;16(22):3818. doi: 10.3390/cancers16223818 (PMC11592823; doi:10.3390/cancers16223818)
Supplement: Supplementary file 1 [file cancers-16-03818-s001.zip › Supplementary Tables.xlsx]

## Sheet: Table S1
Supplementary Table 1. List of GO:BP terms
	NO.	Term	GO:BP
1	GO:0000070	mitotic_sister_chromatid_segregation	Cell cycle
2	GO:0000083	regulation_of_transcription_involved_in_G1/S_transition_of_mitotic_cell_cycle	Cell cycle
3	GO:0000722	telomere_maintenance_via_recombination	other
4	GO:0006098	pentose-phosphate_shunt	other
5	GO:0006099	tricarboxylic_acid_cycle	other
6	GO:0006268	DNA_unwinding_involved_in_DNA_replication	DNA relication
7	GO:0006270	DNA_replication_initiation	DNA relication
8	GO:0006271	DNA_strand_elongation_involved_in_DNA_replication	DNA relication
9	GO:0006303	double-strand_break_repair_via_nonhomologous_end_joining	DNA damge
10	GO:0006390	transcription_from_mitochondrial_promoter	other
11	GO:0006418	tRNA_aminoacylation_for_protein_translation	other
12	GO:0007051	spindle_organization	Cell cycle
13	GO:0007052	mitotic_spindle_organization	Cell cycle
14	GO:0007059	chromosome_segregation	Cell cycle
15	GO:0007076	mitotic_chromosome_condensation	Cell cycle
16	GO:0007077	mitotic_nuclear_envelope_disassembly	Cell cycle
17	GO:0007080	mitotic_metaphase_plate_congression	Cell cycle
18	GO:0009168	purine_ribonucleoside_monophosphate_biosynthetic_process	metabolism
19	GO:0019985	translesion_synthesis	DNA synthesis
20	GO:0032201	telomere_maintenance_via_semi-conservative_replication	Cell cycle
21	GO:0034080	CENP-A_containing_nucleosome_assembly	other
22	GO:0042769	DNA_damage_response,_detection_of_DNA_damage	DNA damge
23	GO:0044262	cellular_carbohydrate_metabolic_process	metabolism
24	GO:0051131	chaperone-mediated_protein_complex_assembly	other
25	GO:0051290	protein_heterotetramerization	other
26	GO:0051382	kinetochore_assembly	other
27	GO:0090307	spindle_assembly_involved_in_mitosis	Cell cycle

## Sheet: Table S2
Supplementary Table 2. List of LUAD-significant CIN-related genes
No	Symbol	CIN	Oncogenes	TSGs
1	AURKA	Yes	Yes
2	CCNB1	Yes	Yes
3	CCNB2	Yes	Yes
4	CDC45	Yes
5	CDC6	Yes	Yes
6	CDCA8	Yes
7	CDK1	Yes	Yes
8	ESPL1	Yes	Yes
9	FEN1	Yes
10	MAD2L1	Yes
11	MCM2	Yes
12	MCM7	Yes
13	MYBL2	Yes
14	NCAPD2	Yes
15	NCAPH	Yes
16	NEK2	Yes
17	OIP5	Yes
18	PCNA	Yes
19	RAD21	Yes
20	RRM1	Yes
21	RRM2	Yes
22	TOP2A	Yes
23	TTK	Yes
24	ZWINT	Yes
Abbreviations: CIN, chromosomal instability; TSGs, tumor suppressor genes

## Sheet: Table S3
Supplementary Table 3. Comparison of the clinicopathological features between CIN groups in TCGA-LUAD
Clinicopathologic features	CINLow	CINModerate	CINHigh	p-value
	n = 176	n = 176	n = 181
Age (year, median, IQR)	67 (41 - 87)	65 (33 - 85)	63 (33 - 88)	< 0.01
Gender (Male/Female, %)	62 (35.2%) / 114 (64.8%)	84 (47.7%) / 92 (52.3%)	101 (55.8%) / 80 (44.2%)	< 0.001
Smoking history (Yes/No, %)	174 (98.9%) / 2 (1.1%)	168 (95.5%) / 8 (4.5%)	179 (98.9%) / 2 (1.1%)	0.043
Pathologic grade (IA/IB/IIA/IIB/IIIA/IIIB/IV, %)	68 (38.6%) / 46 (26.1%) / 13 (7.4%) / 22 (12.5%) / 15 (8.5%) / 2 (1.1%) / 10 (5.7%)	43 (24.4%) / 56 (31.8%) / 17 (9.7%) / 22 (12.5%) / 27 (15.3%) / 2 (1.1%) / 9 (5.1%)	30 (17.0%) / 49 (27.8%) / 21 (11.9%) / 28 (15.9%) / 31 (17.6%) / 7 (4.0%) / 15 (8.5%)	< 0.001
Abbreviations: IQR, interquartile range; SD; standard deviation

## Sheet: Table S4
Supplementary Table 4. Univariate and multivariate Cox analysis of overall survival on LUAD patients in TCGA-LUAD
Variable		Univariate				Multivariate
	No. of patients (n=371)	HR	95% CI	p value		HR	95% CI	p-value
Age (> median)		1.5	0.96-2.24	0.073		-	-	-
high	248
low	266
Gender		0.89	0.57-1.32	0.51		-	-	-
Male	247
Female	286
Smoking history		1.74	0.72-4.19	0.22		-	-	-
Yes	521
No	12
Pathologic stage		1.21	1.09-1.35	< 0.001		1.2	1.08-1.33	< 0.001
IA	141
IB	151
IIA	51
IIB	72
IIIA	73
IIIB	11
IV	34
CIN groups		2.48	1.40-4.38	< 0.001		2.18	1.26-3.76	< 0.001
Low	176
Moderate	176
High	181
Abbreviations: HR, hazard ratio; CI, confidence interval;

## Sheet: Table S5
Supplementary Table 5. List of differentially expressed genes (DEGs)
No	DEG_low (n = 799)	DEG_moderate (n = 18)	DEG_high (n = 717)
1	SCGB3A1	BPIFA1	CHAC1
2	SCGB3A2	CEACAM5	PRDX1
3	C16orf89	FGB	RPA3
4	PGC	MMP13	THOP1
5	CYP4B1	COL11A1	DARS2
6	SFTPC	CILP	TRIM28
7	SFTPB	MMP11	S100A2
8	SCGB1A1	SFRP2	COX6A1
9	PIGR	SPP1	EPHB2
10	SFTPA1	COMP	TMPRSS11E
11	SUSD2	VSIG1	PNP
12	FOLR1	WFDC3	HEPACAM2
13	NAPSA	IGLL5	KCNMB4
14	SFTPD	MMP1	SQLE
15	SFTPA2	MMP7	MDK
16	PEBP4	VTCN1	PDCD2L
17	AQP5	PPP1R14D	SCD
18	ADH1B	CTHRC1	GPRIN1
19	CACNA2D2		DHX37
20	C4BPA		RPP25
21	CTSE		SLBP
22	C7		FARSB
23	GGTLC1		PDAP1
24	ALPL		C17orf96
25	VSIG2		YKT6
26	AGR3		PRPF19
27	SLC22A3		EIF3B
28	CLDN18		FAM162A
29	INMT		ARTN
30	SLC26A9		SLC16A14
31	SLPI		LRRC59
32	SELENBP1		RNFT2
33	MFAP4		FUCA2
34	DMBT1		KPNB1
35	PLA2G1B		MED27
36	C1orf116		SCARB1
37	CD207		CTAG2
38	GPR116		CEBPG
39	RNASE1		CCDC59
40	MSLN		MRPL21
41	SCTR		RAB3B
42	AQP4		CKAP5
43	HOPX		ALKBH2
44	WIF1		PRMT1
45	FCER1A		TAF6
46	GKN2		GEMIN2
47	SLC22A31		AGMAT
48	ELN		EMC9
49	AGER		TOMM5
50	HSD17B6		PRMT5
51	CLU		NAA50
52	SLC34A2		TFDP1
53	GJB1		HSP90AA1
54	CTSH		PPP2R2C
55	SFTA3		CHCHD3
56	AQP3		PSMB9
57	MGP		KRT80
58	HPGD		PTGES3
59	LRRK2		CPD
60	CHRDL1		RHPN2
61	CAPN8		BUB3
62	RAP1GAP		RCC1
63	NDNF		ALDH3B2
64	CRYM		PNPT1
65	ATP13A4		ENO1
66	TMPRSS2		PNO1
67	FOXA2		PUS1
68	APOD		HYLS1
69	SCNN1B		SLC16A3
70	PLA2G10		INA
71	C20orf85		YARS2
72	ABCA3		MRGBP
73	ALOX15B		RUVBL2
74	ROS1		ALG3
75	NFIX		SNAI1
76	MAMDC2		ZP3
77	HLA-DQB2		CBX1
78	IRX2		TXN
79	CLDN2		SEC61G
80	IL33		HDAC2
81	FIGF		BIK
82	ERN2		DBF4B
83	GGT6		FAM136A
84	AQP1		DEK
85	HLF		DUSP13
86	CYBRD1		SNRPC
87	CXCL14		SLC25A39
88	TMEM163		STRA13
89	SPINK5		CENPQ
90	MS4A15		CXCL11
91	FMO5		LSM2
92	FCGBP		PFKFB4
93	DUOX1		KRT81
94	TPPP3		SSRP1
95	SPATA18		GTPBP4
96	CD1A		RBL1
97	DES		YBX1
98	PTGDS		ME1
99	PPP1R1B		CAD
100	SDPR		PAX9
101	CRTAC1		YEATS4
102	MMP28		OLA1
103	CPA3		PPIH
104	WFDC2		PSMA7
105	FOXQ1		WHSC1
106	RHOBTB2		GLA
107	PCSK2		DRAP1
108	DLC1		CACYBP
109	CD1C		ELOVL4
110	LMO3		PSMC4
111	ACKR1		DENR
112	HABP2		RIPK2
113	SCN7A		LDHA
114	FHL1		ARL6IP6
115	MYH11		PPIL1
116	PRG4		MAD2L2
117	ZNF385B		SRSF9
118	A2M		PEG10
119	PARM1		MYC
120	CHIA		ALDOA
121	PTPN13		SSX2IP
122	DUOXA1		MRPL37
123	SLC44A4		WARS
124	MAOB		SOX2
125	LPL		PKIB
126	KCNJ15		FLNC
127	MACROD2		VDAC3
128	FOSB		ILF2
129	CLEC3B		RAD21
130	KCNQ1		WDR53
131	TPSB2		PHF19
132	C3		TBRG4
133	BTG2		TDG
134	MAOA		SLC6A8
135	DPCR1		MRPL13
136	SCGB2A1		PGAM1
137	CLIC3		GJB3
138	FOS		POLE
139	CFAP221		CTSL
140	CPAMD8		C9orf40
141	B3GNT8		STEAP1B
142	CXCL17		TUSC3
143	HAS3		SNRPA1
144	C9orf152		LAGE3
145	ITGA9		DDX11
146	MUC1		ARHGEF39
147	MS4A8		YWHAG
148	CYP4X1		KRT18
149	LTBP2		ANGPTL4
150	ABO		NETO2
151	NKX2-1		WDR43
152	PRSS12		BAG2
153	SERPIND1		MRPL51
154	CLIC6		SMOX
155	TPSAB1		MRPL3
156	SPARCL1		CCNE2
157	TSPAN8		GOLT1B
158	SLC46A2		CYP4F3
159	CD1E		ESCO2
160	ATOH8		BRI3BP
161	C5orf38		ABRACL
162	FLRT3		MSH6
163	GLB1L3		GPR115
164	PLA2G4F		BRIP1
165	HBB		LRRC42
166	BPIFB1		FIGNL1
167	SNX30		PSMB3
168	AOC3		MB21D1
169	SHISA3		SRM
170	TNS1		TCP1
171	MALL		DONSON
172	KLF2		PSMB5
173	TMEM125		TWF1
174	NEDD9		CHAC2
175	SHE		ITGA5
176	CAPN9		SNRPD2
177	C2orf40		BCL2L12
178	KLF15		HIST1H2BJ
179	FGFR3		CXCL9
180	MFSD2A		STIP1
181	PRR15L		NOP56
182	TBX4		OAS3
183	MFSD4		SASS6
184	PTPRU		BANF1
185	ST3GAL5		BYSL
186	SHH		FANCA
187	GPRC5C		DCUN1D5
188	CCL17		NDUFS6
189	TCEA3		UBA2
190	HLA-DRB5		CCT7
191	ADAMTS8		BOLA3
192	METTL7A		YBX2
193	MLPH		GARS
194	CHIT1		AIMP2
195	LRRC31		MRPS12
196	RRAD		PYCR1
197	P3H2		NUP210
198	SERPINA1		UGDH
199	CLIC5		KIF22
200	TMEM100		PSMD14
201	TPPP		ACOT7
202	FAM216B		CALU
203	FBLN5		CCDC167
204	IRX3		NUDCD1
205	SEC14L6		C5orf34
206	TSC22D3		MCM8
207	SLC1A7		SUV39H2
208	PLLP		CHRNA9
209	CES1		ATP5J2
210	TSPAN7		FBL
211	AHCYL2		TMEM38B
212	TLR2		HLTF
213	NPC2		PLAU
214	DPYSL2		COPS6
215	LAMP3		NRM
216	HP		C20orf24
217	MGLL		C4orf46
218	DUSP1		HES6
219	TNS2		LY6K
220	S100B		MAGEA4
221	PRDM16		NCAPD3
222	ZNF750		YDJC
223	DOK4		POLD2
224	OGN		MAGEC2
225	SEPP1		DDIT3
226	RAI2		FANCD2
227	PIFO		CENPL
228	GPR133		ELOVL6
229	CDKL2		MSI1
230	SLC16A4		MRTO4
231	LGALS4		PDSS1
232	FMO2		MAGEA1
233	RCAN2		CHCHD2
234	TXNIP		SLC7A1
235	BMP3		NOP2
236	NRGN		CXCL5
237	GSTA1		ARPC1A
238	IGJ		SLC7A11
239	MUC21		SV2A
240	HLA-DRB1		PFDN4
241	CRY2		ATP5B
242	ST6GALNAC1		PSMD11
243	PRELP		SKA2
244	COL14A1		AHCY
245	AADAC		PGK1
246	VWA2		HDGF
247	AK1		NUP155
248	PCP4L1		PPM1G
249	HLA-DPB1		ADA
250	CD302		GCLM
251	DRAM1		TEX30
252	PLXNA2		NUP107
253	PODN		FGL1
254	SORCS2		GINS3
255	CPB2		AKR1B1
256	ALDH3A1		MEX3A
257	TSPAN1		PGD
258	RFTN1		ASUN
259	PHYHD1		GJB2
260	NR3C2		PIF1
261	ADAMTSL2		SMKR1
262	TNXB		MARS
263	CEBPA		FAM60A
264	CCL19		FADS1
265	ENTPD3		DLL3
266	SLC15A2		SPDL1
267	AUTS2		WASF1
268	TCF21		ANP32E
269	ALDH2		SAA1
270	RGCC		LOXL2
271	FAM107A		MMD
272	HLA-DMA		PFDN2
273	CGNL1		PLEK2
274	ITGB6		PPAT
275	PLAC9		CCT4
276	ZDHHC11B		SMS
277	ITGA8		BORA
278	CH25H		CABYR
279	CACHD1		STRIP2
280	CISH		NUP205
281	FAM189A2		NPM3
282	SLC7A8		AK4
283	VWF		EIF4A3
284	TEF		GLDC
285	CD74		SPHK1
286	ATP8A1		CCT3
287	C9orf24		WDR62
288	C5orf49		PRKDC
289	VIPR1		C19orf40
290	ADH1C		PA2G4
291	TMEM173		CDH24
292	COLEC12		DNAJC9
293	GDF10		POLA2
294	SYBU		CMSS1
295	KIAA1324		MZT1
296	HNF1B		PPP1R14B
297	HBA2		PAK1IP1
298	MEGF6		CDK4
299	CST3		PDCD5
300	CAPS		POLQ
301	ABI3BP		RRM1
302	GPC4		PSMC3IP
303	EDNRB		ERO1L
304	TMEM37		PLIN2
305	CFD		NABP2
306	ABCC6		P3H4
307	EMCN		HMGA2
308	GPD1L		HELLS
309	HPGDS		EIF5A
310	LTF		SUV39H1
311	CFTR		GBP1
312	FOXF2		MIF
313	HHLA2		C11orf84
314	TMEM190		CRABP1
315	NR0B2		MCM5
316	CHI3L2		CYC1
317	CYB5A		RUVBL1
318	IL37		CMAS
319	SCARA3		EPT1
320	SCN4B		CPLX2
321	CREB3L1		STOML2
322	RBPMS		RHOV
323	SLIT3		CHEK2
324	ZBTB7C		CDCA7
325	UBXN10		ISG15
326	CBX7		DNA2
327	NPNT		NUP37
328	SLC40A1		CCDC86
329	TMEM130		LYAR
330	MTURN		MYL6B
331	DNALI1		TICRR
332	PNMA2		BRIX1
333	CITED2		TMEM194A
334	CYFIP2		KLK14
335	CD55		GMPS
336	MECOM		PPIF
337	GPC3		HPRT1
338	HLA-DOA		GPC6
339	CELF2		GPI
340	NDRG2		E2F7
341	HIGD1B		ECE2
342	GDF15		PSMD2
343	HLA-DPA1		TONSL
344	AZGP1		NR0B1
345	C10orf107		CCL8
346	KCNK5		SNRPG
347	RTN4RL1		DNMT3B
348	ABCC3		DKC1
349	STEAP4		CCT2
350	IRX5		ZWILCH
351	PER1		IGF2BP1
352	VEPH1		FBXO45
353	SGCA		LRFN4
354	HLA-DQB1		MRPL47
355	C1orf21		IFRD1
356	TGFBR2		LRR1
357	COL4A3		GSG2
358	DAAM2		DDX39A
359	ITIH5		HN1
360	SHROOM4		MASTL
361	RASGRF1		HOXB7
362	ESYT3		KIF3C
363	VILL		PAFAH1B3
364	SLC4A4		MSH2
365	NPR1		CENPO
366	EPDR1		DKK1
367	HSPB6		CCDC58
368	PTN		HSPE1
369	CX3CL1		SNRPD1
370	SPRY4		CTPS1
371	ID4		SMC4
372	BTNL9		CDA
373	EMP2		CYCS
374	EVA1C		MRPS35
375	SESN3		CASC5
376	ZFP36		PKP2
377	SCARA5		TRAIP
378	EGR1		PSPH
379	TMEM243		TMEM132A
380	RSPH1		HPDL
381	LDHD		MRPL11
382	BNIPL		LDHB
383	ABCA8		ASCL1
384	FRZB		KNTC1
385	PRODH		BLM
386	SLC39A8		NXPH4
387	FAM83E		FADS2
388	TBX2		RAC3
389	SH3BGRL2		E2F2
390	FAM3D		DIAPH3
391	HNMT		NUDT1
392	2024-03-02		TOPBP1
393	ADRA2A		STRAP
394	SNX25		TFRC
395	MBIP		CCT6A
396	C1QTNF7		MT1H
397	TNNC1		NTS
398	LMOD1		KLK6
399	CIT		TEAD4
400	PIK3IP1		DSN1
401	RAB7B		MRPL15
402	SPTLC3		TRIM16L
403	BCAM		MTL5
404	SOSTDC1		CCDC34
405	MUC5AC		COCH
406	ZBTB16		TUBB2B
407	ETV1		KIF20B
408	ACSS1		NMU
409	MPZL2		SMC2
410	ANGPT1		PCSK1
411	CX3CR1		ZNF367
412	EPHX1		ACTL6A
413	IL6R		NDC1
414	UCN3		MYEOV
415	C11orf96		CHAF1B
416	FGFR2		XPOT
417	CDHR3		ADM
418	SNED1		TSKU
419	HOXD1		GNPNAT1
420	SORBS2		POP7
421	LAMA2		S100A8
422	C4B		MT2A
423	FAM183A		CCNF
424	ARHGAP44		BASP1
425	PDK4		MRPL12
426	SCNN1G		PI3
427	PXMP4		MLLT11
428	PBXIP1		TUBB
429	FCGRT		IL20RB
430	AKAP13		MCM3
431	IL6ST		HOXB9
432	SOD3		FANCG
433	CPQ		KIF18A
434	BTBD9		TARS
435	VWA5A		TOMM40
436	CRLF1		WDR76
437	MYBPHL		SLC38A1
438	NR4A1		MIS18A
439	PHACTR1		FKBP10
440	CFI		QPCT
441	RAMP3		BOP1
442	ORM1		KLK12
443	NOSTRIN		ABCC2
444	IL17RE		RFC2
445	FOLR2		PYGL
446	RBMS3		CENPK
447	PDZD2		ERCC6L
448	CAPSL		CHAF1A
449	EPHA4		MFI2
450	RPS6KA2		CBX2
451	CCDC69		SNRPB
452	UST		CDK2
453	CTSG		TMEM106C
454	TGFBR3		VRK1
455	CAT		TCF19
456	ACSL5		PRTFDC1
457	SNTN		RMI2
458	HLA-DRA		SNRPF
459	C9orf135		RCOR2
460	KLHDC7A		FSCN1
461	DPP4		MAGEA12
462	GATA6		NAMPT
463	LTBP4		PAICS
464	UBL3		RFC5
465	MMRN1		CSE1L
466	SMIM6		TUBG1
467	EPHX2		MEST
468	TMEM98		STIL
469	STXBP1		B3GNT5
470	WDR38		EME1
471	SDR16C5		XRCC2
472	TMEM27		GINS4
473	OLFM1		E2F8
474	EFCC1		TPI1
475	CA3		MT1G
476	RASD1		WDHD1
477	TDRD10		SGOL2
478	AGR2		HSPD1
479	GAS6		RAN
480	FDCSP		FBXO5
481	GFRA1		SHMT2
482	GPX3		UNG
483	LRRC36		CENPI
484	TEKT1		PGAM5
485	KCNK3		CDC7
486	ERICH2		GMNN
487	TMEM59L		PARPBP
488	HSPB8		C16orf59
489	TMEM119		RANBP1
490	C1orf194		HMGB3
491	ORM2		CXCL8
492	LGI3		PITX1
493	TLR5		STC1
494	IRX1		POLE2
495	NDN		CPS1
496	FUCA1		CALCA
497	RERG		FKBP4
498	NPDC1		IGF2BP2
499	ACADSB		BRCA1
500	MS4A2		STEAP1
501	AHNAK		DBF4
502	PRX		ASNS
503	CST5		DDIAS
504	CA2		RFC3
505	EDA2R		G6PD
506	FXYD3		CSAG1
507	NWD1		SNCG
508	KAL1		CENPE
509	GNG7		CKAP2
510	ARRDC3		MND1
511	MRC1		C19orf48
512	ZMYND10		CCT5
513	CCDC64B		PMAIP1
514	TNFSF15		CENPH
515	COL4A4		POPDC3
516	EFEMP1		KIF1A
517	ATP11A		NME1
518	KIF12		INCENP
519	CYP27A1		LYPD3
520	ARHGAP31		CLSPN
521	GPIHBP1		FAM83A
522	SLC27A1		TRIB3
523	TM4SF4		SLC16A1
524	MAP6		DTYMK
525	ALDH3B1		SKP2
526	CLEC14A		APOBEC3B
527	SLC47A1		CXCL10
528	SCARF1		FAM133A
529	FAM81B		PRIM1
530	FABP4		ARNTL2
531	BEX4		GZMB
532	APOH		TMPO
533	TOB1		FAM111B
534	CIRBP		CDC25A
535	GPRC5A		CENPN
536	ALDH1A1		LMNB2
537	PLAC8		ALYREF
538	ANKRD65		ORC6
539	IVD		PFKP
540	SLC16A11		C17orf53
541	CACNB1		KIF14
542	CCDC170		KNSTRN
543	NR2F1		EGLN3
544	NEIL1		SGOL1
545	CD59		GNG4
546	CTSO		AUNIP
547	SIAE		PLK4
548	TSPAN4		AKR1C2
549	DCN		EZH2
550	TBX5		CYP24A1
551	SPON1		PCNA
552	AOC1		CLGN
553	FBP1		UCK2
554	SPAG6		KIF15
555	SUSD4		SHCBP1
556	GSN		PSRC1
557	IFT140		POC1A
558	ADCY9		H2AFX
559	UNC13B		TUBA1B
560	CAPN6		DSP
561	ESAM		C15orf48
562	ALDH3A2		MTFR2
563	CD164L2		H2AFZ
564	C8orf4		FOSL1
565	FAM162B		CDCA2
566	C6		CDC25C
567	VAMP2		CDCA4
568	RORC		TUBA1C
569	RNF145		IGF2BP3
570	DLX3		TNNT1
571	RASL11A		KRT6A
572	CSRNP1		CDKN2A
573	ST6GALNAC6		GAL
574	GEM		RNASEH2A
575	ROBO2		SERPINB5
576	GPR160		AKR1B10
577	FHL5		DTL
578	ZMAT1		NCAPG2
579	C1orf189		STC2
580	C4A		NEIL3
581	SYNPO		TIMELESS
582	MAL		CHEK1
583	HMCN1		GCLC
584	TRIM22		FANCI
585	MT-ND6		RAD51
586	PID1		NCAPD2
587	FCN3		GAPDH
588	KNDC1		ASPM
589	HSD17B11		HMGB2
590	HHIP		PKMYT1
591	GAS2L2		CTSV
592	SYNE1		PHGDH
593	ITM2A		MCM6
594	FNIP2		HILPDA
595	FAM105A		CENPM
596	DYNLRB2		IQGAP3
597	PGM5		KIAA1524
598	RSPH4A		OIP5
599	ICAM5		ATAD2
600	BMP2		RECQL4
601	ANG		RAD54L
602	RETN		TACC3
603	FBXO2		TYMS
604	S1PR1		ARHGAP11A
605	CD81		DSCC1
606	ZBTB4		DEPDC1B
607	FAM167A		SAPCD2
608	DAPK1		MAGEA6
609	NATD1		FEN1
610	SOX13		MTHFD2
611	AATK		ORC1
612	GRAMD2		SPC24
613	IGIP		RFC4
614	TNFSF13		GINS1
615	ACOXL		UHRF1
616	PYROXD2		ESPL1
617	ARSE		CCNE1
618	HLA-DQA2		CKS1B
619	SULT1C2		PRAME
620	SECISBP2L		SPC25
621	SCUBE2		E2F1
622	SLC27A3		MCM10
623	SPRY1		CENPU
624	NCMAP		MCM7
625	MORN5		CDCA3
626	SMARCA2		LMNB1
627	REPS2		TXNRD1
628	NME5		SKA3
629	ACSM3		ECT2
630	DAPK2		GINS2
631	SHISA2		CKAP2L
632	BEX2		GTSE1
633	AGTR2		STMN1
634	SEPW1		EXO1
635	ADRB2		KIAA0101
636	TRPC6		SKA1
637	TFCP2L1		SLC7A5
638	CTDSPL		RPL39L
639	LECT1		DEPDC1
640	PLEKHH2		PTTG1
641	MTUS1		HMMR
642	SCEL		CENPF
643	NTN4		EIF4EBP1
644	ZDHHC1		MCM4
645	RGN		PLOD2
646	RAB27A		FAM64A
647	PIP5K1B		MAD2L1
648	MCEMP1		CKS2
649	ANKRD29		KIF23
650	LAMP5		MAGEA3
651	SMARCD3		ASF1B
652	PTPRN2		GGH
653	SLC41A1		RAD51AP1
654	ARHGDIB		TTK
655	RMDN2		KIF11
656	SELP		UBE2S
657	CPM		RACGAP1
658	NIPAL3		BUB1B
659	GALNT10		NDC80
660	MARCO		MCM2
661	SYTL1		FAM83D
662	HLA-DQA1		CDT1
663	GANC		PSAT1
664	OMG		PRC1
665	F13A1		KIF18B
666	FAM92B		KIF20A
667	DLEC1		MMP12
668	COX4I2		SPAG5
669	ADHFE1		NUSAP1
670	CCDC42B		CDC6
671	TSPAN3		BUB1
672	LY86		MKI67
673	SGMS2		SLC2A1
674	PER3		HMGA1
675	ZBTB18		ZWINT
676	CHAD		CDC45
677	MEOX2		UBE2T
678	HSPB7		KPNA2
679	TSPAN11		NCAPG
680	ACOX2		NUF2
681	FAM174B		PRR11
682	TNFRSF19		NCAPH
683	KCND3		PLK1
684	UBTD1		PBK
685	CD52		CENPW
686	SLIT2		AURKA
687	GNA14		CDKN3
688	ALOX15		DLGAP5
689	ARSD		TRIP13
690	CYS1		TK1
691	DHRS3		PFN2
692	ACADL		CDCA8
693	TFF2		CENPA
694	MYO5C		CDK1
695	GGT5		HJURP
696	NFIA		CCNB2
697	FRY		TROAP
698	CAMK1D		KIF4A
699	DNAI2		KIFC1
700	CD82		NEK2
701	CABLES1		CEP55
702	HMGCS2		ANLN
703	WBSCR17		CCNA2
704	MAST4		MELK
705	LHFP		UCHL1
706	SVEP1		CDCA5
707	TESC		AURKB
708	RP11-35N6.1		KIF2C
709	FAM154B		RRM2
710	ECHDC2		CCNB1
711	GMPR		FOXM1
712	EIF4EBP3		TOP2A
713	ATP1A1		BIRC5
714	TACC1		CDC20
715	ENPP5		TPX2
716	CFAP57		UBE2C
717	CCND3		MYBL2
718	ANKDD1B
719	CST2
720	PMM1
721	KLK11
722	FMO3
723	IFT57
724	CA4
725	CDHR4
726	TAPT1
727	NCALD
728	SLC16A7
729	PLCH1
730	TSC22D1
731	JAM2
732	STEAP3
733	GALNT12
734	TMC4
735	CAV1
736	ERP27
737	AFF3
738	BOK
739	THBD
740	RGAG4
741	C1orf233
742	FAM65B
743	FCHO2
744	SEC14L4
745	SSC5D
746	CXCL16
747	NINJ2
748	TMEM91
749	BMP5
750	SESN1
751	RAPGEF5
752	PLCD1
753	SPATA6
754	CD1B
755	PPIL6
756	TEKT2
757	CIITA
758	TMEM204
759	FAM46A
760	MAPK10
761	HSPG2
762	SGK1
763	EHD2
764	ENG
765	GALNT5
766	FAM166B
767	F11
768	MVP
769	PRR29
770	KBTBD11
771	EMB
772	RASSF5
773	TLR3
774	FAM184A
775	KIAA0513
776	NOD1
777	LRIG3
778	ATP2C2
779	ATAD3C
780	SLC46A3
781	CALCRL
782	FAAH
783	AMICA1
784	IGSF9B
785	TCF7L1
786	IRX6
787	USP54
788	TOM1L2
789	RAB36
790	DISP1
791	DKK3
792	SRPX
793	LRIG1
794	ASAH1
795	DDAH1
796	HSD17B13
797	PALMD
798	LDB2
799	STK32A
